# Supplementary material for: Pilot Study of Anti-Th2 Immunotherapy for the Treatment of Breast Cancer-Related Upper Extremity Lymphedema
Source: Biology (Basel). 2021 Sep 18;10(9):934. doi: 10.3390/biology10090934 (PMC8466465; doi:10.3390/biology10090934)
Supplement: Supplementary file 1 [file biology-10-00934-s001.zip]

Archive with 1 entries (1 files):
- supplimentary figures.pdf
